# Supplementary material for: Urea-mediated dissociation alleviate the false-positive Treponema pallidum-specific antibodies detected by ELISA
Source: PLoS One. 2019 Mar 5;14(3):e0212893. doi: 10.1371/journal.pone.0212893 (PMC6400370; doi:10.1371/journal.pone.0212893)
Supplement: S1 Dataset — (XLS) [file pone.0212893.s001.xls]

## Sheet: urea dissociation
2.588	0.561	3.51	3.083	1.526	2.233	0.803	1.302
2.326	2.365	2.863	2.281	1.138	0.826	0.711	1.072
1.532	1.873	2.421	1.559	0.933	0.632	0.628	0.835
1.051	1.364	2.278	1.211	0.693	0.598	0.598	0.577
0.959	0.896	1.375	0.875	0.592	0.413	0.583	0.455
0.851	0.623	0.982	0.712	0.477	0.285	0.51	0.429
13.9892	3.03243	18.973	16.6649	8.24865	12.0703	4.34054	7.03784
12.573	12.7838	15.4757	12.3297	6.15135	4.46486	3.84324	5.79459
8.28108	10.1243	13.0865	8.42703	5.04324	3.41622	3.39459	4.51351
5.68108	7.37297	12.3135	6.54595	3.74595	3.23243	3.23243	3.11892
5.18378	4.84324	7.43243	4.72973	3.2	2.23243	3.15135	2.45946
4.6	3.36757	5.30811	3.84865	2.57838	1.54054	2.75676	2.31892

## Sheet: sensitivity
2.228	1.924	12.0432	10.4
1.889	1.396	10.2108	7.54595
2.366	1.879	12.7892	10.1568
2.463	2.033	13.3135	10.9892
2.127	1.539	11.4973	8.31892
1.84	1.09	9.94595	5.89189
1.028	0.693	5.55676	3.74595
2.376	1.658	12.8432	8.96216
2.383	2.094	12.8811	11.3189
2.042	1.479	11.0378	7.99459
1.908	1.536	10.3135	8.3027
2.775	2.039	15	11.0216
2.539	1.794	13.7243	9.6973
2.087	1.329	11.2811	7.18378
1.817	1.093	9.82162	5.90811
1.149	0.839	6.21081	4.53514
1.433	0.883	7.74595	4.77297
1.199	0.792	6.48108	4.28108
1.568	0.968	8.47568	5.23243
1.613	1.023	8.71892	5.52973
2.062	1.298	11.1459	7.01622
0.91	0.652	4.91892	3.52432
2.744	2.398	14.8324	12.9622
1.858	1.539	10.0432	8.31892
2.032	1.229	10.9838	6.64324
1.523	1.392	8.23243	7.52432
2.113	1.286	11.4216	6.95135
1.812	1.257	9.79459	6.79459
1.337	0.938	7.22703	5.07027
1.966	1.13	10.627	6.10811
1.819	1.276	9.83243	6.8973
2.248	1.935	12.1514	10.4595
2.172	1.548	11.7405	8.36757
1.007	0.739	5.44324	3.99459
2.107	0.938	11.3892	5.07027
2.135	1.294	11.5405	6.99459
1.384	0.956	7.48108	5.16757
2.882	2.398	15.5784	12.9622
1.5	1.211	8.10811	6.54595
1.423	1.189	7.69189	6.42703
1.528	1.056	8.25946	5.70811
1.093	0.866	5.90811	4.68108
1.343	1.132	7.25946	6.11892
1.318	0.865	7.12432	4.67568
2.257	1.398	12.2	7.55676
2.358	1.299	12.7459	7.02162
1.487	1.135	8.03784	6.13514
1.939	1.167	10.4811	6.30811
1.714	1.298	9.26486	7.01622
1.012	0.938	5.47027	5.07027
1.153	0.978	6.23243	5.28649
1.522	1.389	8.22703	7.50811
1.035	0.756	5.59459	4.08649
1.146	0.934	6.19459	5.04865
1.168	0.735	6.31351	3.97297
2.689	2.318	14.5351	12.5297
1.669	1.096	9.02162	5.92432
2.599	1.938	14.0486	10.4757
2.884	2.093	15.5892	11.3135
1.153	0.896	6.23243	4.84324
2.306	1.783	12.4649	9.63784
2.7	2.015	14.5946	10.8919
2.362	1.937	12.7676	10.4703
1.084	0.893	5.85946	4.82703
1.637	1.145	8.84865	6.18919
1.357	1.109	7.33514	5.99459
1.402	1.064	7.57838	5.75135
2.241	1.548	12.1135	8.36757
1.787	1.126	9.65946	6.08649
2.747	1.945	14.8486	10.5135
2.561	2.084	13.8432	11.2649
2.427	1.745	13.1189	9.43243
1.833	1.325	9.90811	7.16216
1.32	0.956	7.13514	5.16757
1.872	1.235	10.1189	6.67568
1.447	1.095	7.82162	5.91892
2.361	1.683	12.7622	9.0973
1.091	0.857	5.8973	4.63243
1.827	1.037	9.87568	5.60541
2.153	1.378	11.6378	7.44865
1.952	1.324	10.5514	7.15676
1.663	1.095	8.98919	5.91892
1.044	0.873	5.64324	4.71892
2.856	2.278	15.4378	12.3135
2.617	2.093	14.1459	11.3135
2.778	1.798	15.0162	9.71892
1.85	1.533	10	8.28649
2.439	1.682	13.1838	9.09189
2.328	1.931	12.5838	10.4378
1.973	1.356	10.6649	7.32973
2.234	1.954	12.0757	10.5622
2.369	1.946	12.8054	10.5189
1.743	1.147	9.42162	6.2
2.621	2.031	14.1676	10.9784
2.596	1.935	14.0324	10.4595
2.874	2.003	15.5351	10.827
1.494	1.132	8.07568	6.11892
2.767	2.079	14.9568	11.2378
2.775	2.132	15	11.5243
2.443	1.823	13.2054	9.85405
1.156	0.674	6.24865	3.64324
1.276	0.693	6.8973	3.74595
1.675	1.254	9.05405	6.77838
2.559	1.985	13.8324	10.7297
2.605	1.879	14.0811	10.1568
1.469	1.034	7.94054	5.58919
1.8	1.213	9.72973	6.55676
1.918	1.382	10.3676	7.47027
1.6	0.946	8.64865	5.11351
2.896	2.153	15.6541	11.6378
2.229	1.498	12.0486	8.0973
2.385	2.014	12.8919	10.8865
2.032	1.387	10.9838	7.4973
1.57	1.035	8.48649	5.59459
1.265	0.699	6.83784	3.77838
1.856	1.153	10.0324	6.23243
2.134	1.398	11.5351	7.55676
1.606	1.254	8.68108	6.77838
2.821	2.235	15.2486	12.0811
2.741	1.799	14.8162	9.72432
1.1	0.543	5.94595	2.93514
2.084	1.675	11.2649	9.05405
1.575	1.033	8.51351	5.58378
1.168	0.872	6.31351	4.71351
1.132	0.763	6.11892	4.12432
2.582	1.284	13.9568	6.94054
1.032	0.582	5.57838	3.14595
1.667	0.953	9.01081	5.15135
2.18	1.194	11.7838	6.45405
2.606	2.043	14.0865	11.0432
2.411	1.539	13.0324	8.31892
2.858	2.138	15.4486	11.5568
1.289	0.688	6.96757	3.71892
2.332	1.658	12.6054	8.96216
2.262	1.365	12.227	7.37838
2.081	1.549	11.2486	8.37297
1.053	0.687	5.69189	3.71351
2.171	1.093	11.7351	5.90811
2.31	1.335	12.4865	7.21622
1.362	1.063	7.36216	5.74595
2.042	1.597	11.0378	8.63243
1.4	0.956	7.56757	5.16757
2.069	1.367	11.1838	7.38919
2.839	1.956	15.3459	10.573
1.804	1.736	9.75135	9.38378
2.532	1.769	13.6865	9.56216
0.951	0.573	5.14054	3.0973
1.26	0.856	6.81081	4.62703
2.484	1.743	13.427	9.42162
1.913	1.258	10.3405	6.8
2.061	1.657	11.1405	8.95676
1.652	1.034	8.92973	5.58919
1.931	1.332	10.4378	7.2
1.531	1.056	8.27568	5.70811
2.462	1.735	13.3081	9.37838
2.754	2.072	14.8865	11.2
2.844	2.153	15.373	11.6378
1.965	1.126	10.6216	6.08649
1.889	1.365	10.2108	7.37838
2.545	1.978	13.7568	10.6919
1.602	1.352	8.65946	7.30811
1.007	0.657	5.44324	3.55135
2.044	1.378	11.0486	7.44865
0.954	0.583	5.15676	3.15135
1.269	0.926	6.85946	5.00541
2.469	1.687	13.3459	9.11892
2.182	1.576	11.7946	8.51892
1.778	1.253	9.61081	6.77297
1.938	1.276	10.4757	6.8973
2.513	2.013	13.5838	10.8811
1.411	1.089	7.62703	5.88649
2.134	1.546	11.5351	8.35676
1.862	1.315	10.0649	7.10811
1.916	1.278	10.3568	6.90811
0.963	0.487	5.20541	2.63243
2.433	1.962	13.1514	10.6054
2.375	1.687	12.8378	9.11892
2.254	1.776	12.1838	9.6
2.848	2.249	15.3946	12.1568
1.509	1.057	8.15676	5.71351
2.331	1.935	12.6	10.4595
2.524	1.879	13.6432	10.1568
0.989	0.756	5.34595	4.08649
1.704	1.352	9.21081	7.30811
1.517	1.013	8.2	5.47568
1.158	0.836	6.25946	4.51892
2.472	2.047	13.3622	11.0649
1.43	1.096	7.72973	5.92432
2.353	1.352	12.7189	7.30811
1.128	0.782	6.0973	4.22703
1.279	0.967	6.91351	5.22703
1.766	1.213	9.54595	6.55676
1.922	1.227	10.3892	6.63243
2.83	2.176	15.2973	11.7622
2.444	1.359	13.2108	7.34595
2.345	1.372	12.6757	7.41622
2.652	2.078	14.3351	11.2324
1.054	0.567	5.6973	3.06486
1.38	0.756	7.45946	4.08649
1.316	0.779	7.11351	4.21081
1.784	1.165	9.64324	6.2973
1.175	0.793	6.35135	4.28649
2.47	1.768	13.3514	9.55676
1.834	1.232	9.91351	6.65946
2.666	1.978	14.4108	10.6919
2.353	1.693	12.7189	9.15135
1.206	0.893	6.51892	4.82703
1.476	0.926	7.97838	5.00541
1.001	0.673	5.41081	3.63784
1.493	0.899	8.07027	4.85946
1.617	1.328	8.74054	7.17838
2.305	1.893	12.4595	10.2324
2.238	1.778	12.0973	9.61081
2.573	2.035	13.9081	11
1.157	0.852	6.25405	4.60541
1.897	1.265	10.2541	6.83784
1.094	0.683	5.91351	3.69189
2.185	1.596	11.8108	8.62703
2.152	1.638	11.6324	8.85405
2.611	2.015	14.1135	10.8919
1.075	0.756	5.81081	4.08649
1.821	1.324	9.84324	7.15676
1.795	1.199	9.7027	6.48108
1.754	1.232	9.48108	6.65946
2.087	1.342	11.2811	7.25405
2.619	2.097	14.1568	11.3351
1.334	0.895	7.21081	4.83784
2.095	1.735	11.3243	9.37838
1.058	0.547	5.71892	2.95676
2.268	1.165	12.2595	6.2973
2.26	0.983	12.2162	5.31351
0.973	0.537	5.25946	2.9027
1.919	1.274	10.373	6.88649
1.312	0.978	7.09189	5.28649
2.612	1.783	14.1189	9.63784
2.414	1.935	13.0486	10.4595
2.218	1.538	11.9892	8.31351
1.738	1.223	9.39459	6.61081
1.371	0.793	7.41081	4.28649
0.994	0.733	5.37297	3.96216
1.334	0.945	7.21081	5.10811
0.953	0.673	5.15135	3.63784
1.046	0.893	5.65405	4.82703
2.549	2.033	13.7784	10.9892
0.901	0.519	4.87027	2.80541
2.852	2.239	15.4162	12.1027
1.79	1.323	9.67568	7.15135
0.955	0.567	5.16216	3.06486
1.737	1.231	9.38919	6.65405
2.116	1.587	11.4378	8.57838
1.006	0.657	5.43784	3.55135
2.646	2.087	14.3027	11.2811
1.755	1.223	9.48649	6.61081
2.126	1.365	11.4919	7.37838
2.042	1.365	11.0378	7.37838
2.443	2.132	13.2054	11.5243
1.401	0.978	7.57297	5.28649
2.838	1.398	15.3405	7.55676
1.401	1.215	7.57297	6.56757
1.589	1.035	8.58919	5.59459
2.796	1.879	15.1135	10.1568
1.427	0.965	7.71351	5.21622
1.675	1.231	9.05405	6.65405
1.597	1.043	8.63243	5.63784
2.597	1.654	14.0378	8.94054
2.36	1.564	12.7568	8.45405
1.159	0.933	6.26486	5.04324
1.709	1.254	9.23784	6.77838
2.777	2.087	15.0108	11.2811
1.2	0.843	6.48649	4.55676
1.057	0.765	5.71351	4.13514
1.953	1.035	10.5568	5.59459
1.594	1.126	8.61622	6.08649
1.489	1.133	8.04865	6.12432
2.789	1.798	15.0757	9.71892
